# Supplementary material for: Accurate position exchange of stamen and stigma by movement in opposite direction resolves the herkogamy dilemma in a protandrous plant, Ajuga decumbens (Labiatae)
Source: AoB Plants. 2019 Aug 17;11(5):plz052. doi: 10.1093/aobpla/plz052 (PMC6757348; doi:10.1093/aobpla/plz052)
Supplement: plz052_suppl_Supplementary_Table_S1 [file plz052_suppl_supplementary_table_s1.xlsx]

## Sheet: Mating system
	Pollination methods	Fruit set	Seed number
	Selfing-pollination	0	0
	Selfing-pollination	0	0
	Selfing-pollination	0	0
	Selfing-pollination	0	0
	Selfing-pollination	0	0
	Selfing-pollination	1	1
	Selfing-pollination	1	1
	Selfing-pollination	1	1
	Selfing-pollination	1	2
	Selfing-pollination	1	3
	Selfing-pollination	1	3
	Selfing-pollination	1	3
	Selfing-pollination	1	3
	Selfing-pollination	1	3
	Selfing-pollination	1	3
	Selfing-pollination	1	4
	Selfing-pollination	1	4
	Selfing-pollination	1	4
	Selfing-pollination	1	4
	Selfing-pollination	1	4
	Selfing-pollination	1	4
	Selfing-pollination	1	4
	Selfing-pollination	1	4
	Selfing-pollination	1	4
	Selfing-pollination	1	4
	Selfing-pollination	1	4
	Selfing-pollination	1	4
	Selfing-pollination	1	4
	Selfing-pollination	1	4
	Selfing-pollination	1	4
	Selfing-pollination	1	4
	Selfing-pollination	1	4
	Selfing-pollination	1	4
	Selfing-pollination	1	4
	Selfing-pollination	1	4
	Selfing-pollination	1	4
	Selfing-pollination	1	4
	Selfing-pollination	1	4
	Selfing-pollination	1	4
	Selfing-pollination	1	4
	Selfing-pollination	1	4
	Selfing-pollination	1	4
	Selfing-pollination	1	4
	Selfing-pollination	1	4
	Selfing-pollination	1	4
	Selfing-pollination	1	4
	Selfing-pollination	1	4
	Selfing-pollination	1	4
	Selfing-pollination	1	4
	Selfing-pollination	1	4
	Outcross-pollination	0	0
	Outcross-pollination	1	1
	Outcross-pollination	1	2
	Outcross-pollination	1	2
	Outcross-pollination	1	2
	Outcross-pollination	1	2
	Outcross-pollination	1	2
	Outcross-pollination	1	3
	Outcross-pollination	1	3
	Outcross-pollination	1	3
	Outcross-pollination	1	3
	Outcross-pollination	1	3
	Outcross-pollination	1	3
	Outcross-pollination	1	3
	Outcross-pollination	1	3
	Outcross-pollination	1	3
	Outcross-pollination	1	3
	Outcross-pollination	1	3
	Outcross-pollination	1	3
	Outcross-pollination	1	3
	Outcross-pollination	1	3
	Outcross-pollination	1	4
	Outcross-pollination	1	4
	Outcross-pollination	1	4
	Outcross-pollination	1	4
	Outcross-pollination	1	4
	Outcross-pollination	1	4
	Outcross-pollination	1	4
	Outcross-pollination	1	4
	Outcross-pollination	1	4
	Outcross-pollination	1	4
	Outcross-pollination	1	4
	Outcross-pollination	1	4
	Outcross-pollination	1	4
	Outcross-pollination	1	4
	Outcross-pollination	1	4
	Outcross-pollination	1	4
	Outcross-pollination	1	4
	Outcross-pollination	1	4
	Outcross-pollination	1	4
	Outcross-pollination	1	4
	Outcross-pollination	1	4
	Outcross-pollination	1	4
	Outcross-pollination	1	4
	Outcross-pollination	1	4
	Outcross-pollination	1	4
	Outcross-pollination	1	4
	Outcross-pollination	1	4
	Outcross-pollination	1	4
	Outcross-pollination	1	4
	Open-pollination	0	0
	Open-pollination	0	0
	Open-pollination	0	0
	Open-pollination	0	0
	Open-pollination	0	0
	Open-pollination	0	0
	Open-pollination	0	0
	Open-pollination	0	0
	Open-pollination	0	0
	Open-pollination	0	0
	Open-pollination	0	0
	Open-pollination	0	0
	Open-pollination	0	0
	Open-pollination	0	0
	Open-pollination	0	0
	Open-pollination	0	0
	Open-pollination	0	0
	Open-pollination	0	0
	Open-pollination	0	0
	Open-pollination	0	0
	Open-pollination	0	0
	Open-pollination	0	0
	Open-pollination	0	0
	Open-pollination	0	0
	Open-pollination	0	0
	Open-pollination	0	0
	Open-pollination	0	0
	Open-pollination	1	1
	Open-pollination	1	1
	Open-pollination	1	1
	Open-pollination	1	1
	Open-pollination	1	1
	Open-pollination	1	1
	Open-pollination	1	2
	Open-pollination	1	2
	Open-pollination	1	2
	Open-pollination	1	2
	Open-pollination	1	2
	Open-pollination	1	2
	Open-pollination	1	2
	Open-pollination	1	2
	Open-pollination	1	2
	Open-pollination	1	2
	Open-pollination	1	2
	Open-pollination	1	3
	Open-pollination	1	3
	Open-pollination	1	3
	Open-pollination	1	3
	Open-pollination	1	3
	Open-pollination	1	3
	Open-pollination	1	3
	Open-pollination	1	3
	Open-pollination	1	3
	Open-pollination	1	3
	Open-pollination	1	3
	Open-pollination	1	3
	Open-pollination	1	3
	Open-pollination	1	3
	Open-pollination	1	3
	Open-pollination	1	3
	Open-pollination	1	3
	Open-pollination	1	3
	Open-pollination	1	3
	Open-pollination	1	3
	Open-pollination	1	3
	Open-pollination	1	3
	Open-pollination	1	3
	Open-pollination	1	3
	Open-pollination	1	3
	Open-pollination	1	3
	Open-pollination	1	3
	Open-pollination	1	3
	Open-pollination	1	3
	Open-pollination	1	3
	Open-pollination	1	3
	Open-pollination	1	3
	Open-pollination	1	3
	Open-pollination	1	3
	Open-pollination	1	3
	Open-pollination	1	3
	Open-pollination	1	3
	Open-pollination	1	3
	Open-pollination	1	3
	Open-pollination	1	3
	Open-pollination	1	3
	Open-pollination	1	3
	Open-pollination	1	3
	Open-pollination	1	3
	Open-pollination	1	3
	Open-pollination	1	3
	Open-pollination	1	3
	Open-pollination	1	3
	Open-pollination	1	3
	Open-pollination	1	4
	Open-pollination	1	4
	Open-pollination	1	4
	Open-pollination	1	4
	Open-pollination	1	4
	Open-pollination	1	4
	Open-pollination	1	4
	Open-pollination	1	4
	Open-pollination	1	4
	Open-pollination	1	4
	Open-pollination	1	4
	Open-pollination	1	4
	Open-pollination	1	4
	Open-pollination	1	4
	Open-pollination	1	4
	Open-pollination	1	4
	Open-pollination	1	4
	Open-pollination	1	4
	Open-pollination	1	4
	Open-pollination	1	4
	Open-pollination	1	4
	Open-pollination	1	4
	Open-pollination	1	4
	Open-pollination	1	4
	Open-pollination	1	4
	Open-pollination	1	4
	Open-pollination	1	4
	Open-pollination	1	4
	Open-pollination	1	4
	Open-pollination	1	4
	Open-pollination	1	4
	Open-pollination	1	4
	Open-pollination	1	4
	Open-pollination	1	4
	Open-pollination	1	4
	Open-pollination	1	4
	Open-pollination	1	4
	Open-pollination	1	4
	Open-pollination	1	4
	Open-pollination	1	4
	Open-pollination	1	4
	Open-pollination	1	4
	Open-pollination	1	4
	Open-pollination	1	4
	Open-pollination	1	4
	Open-pollination	1	4
	Open-pollination	1	4
	Open-pollination	1	4
	Open-pollination	1	4
	Open-pollination	1	4
	Open-pollination	1	4
	Open-pollination	1	4
	Open-pollination	1	4
	Open-pollination	1	4
	Open-pollination	1	4
	Open-pollination	1	4
	Open-pollination	1	4
	Open-pollination	1	4
	Open-pollination	1	4
	Open-pollination	1	4
	Open-pollination	1	4
	Open-pollination	1	4
	Open-pollination	1	4
	Open-pollination	1	4
	Open-pollination	1	4
	Open-pollination	1	4
	Open-pollination	1	4
	Open-pollination	1	4
	Open-pollination	1	4
	Open-pollination	1	4
	Open-pollination	1	4
	Open-pollination	1	4
	Open-pollination	1	4
	Open-pollination	1	4
	Open-pollination	1	4
	Open-pollination	1	4
	Open-pollination	1	4
	Open-pollination	1	4
	Open-pollination	1	4
	Open-pollination	1	4
	Open-pollination	1	4
	Open-pollination	1	4
	Open-pollination	1	4
	Open-pollination	1	4
	Open-pollination	1	4
	Open-pollination	1	4
	Open-pollination	1	4
	Open-pollination	1	4
	Open-pollination	1	4
	Open-pollination	1	4
	Open-pollination	1	4
	Open-pollination	1	4
	Open-pollination	1	4
	Open-pollination	1	4
	Open-pollination	1	4
	Open-pollination	1	4
	Open-pollination	1	4
	Open-pollination	1	4
	Open-pollination	1	4
	Open-pollination	1	4
	Open-pollination	1	4
	Open-pollination	1	4
	Open-pollination	1	4
	Open-pollination	1	4
	Open-pollination	1	4
	Open-pollination	1	4
	Open-pollination	1	4
	Open-pollination	1	4
	Open-pollination	1	4
	Open-pollination	1	4
	Open-pollination	1	4
	Open-pollination	1	4
	Open-pollination	1	4
	Open-pollination	1	4
	Open-pollination	1	4
	Open-pollination	1	4
	Open-pollination	1	4
	Open-pollination	1	4
	Open-pollination	1	4
	Open-pollination	1	4
	Open-pollination	1	4
	Open-pollination	1	4
	Open-pollination	1	4
	Open-pollination	1	4
	Open-pollination	1	4
	Open-pollination	1	4
	Open-pollination	1	4
	Open-pollination	1	4
	Open-pollination	1	4
	Open-pollination	1	4
	Open-pollination	1	4
	Open-pollination	1	4
	Open-pollination	1	4
	Open-pollination	1	4
	Open-pollination	1	4
	Open-pollination	1	4
	Open-pollination	1	4
	Open-pollination	1	4
	Open-pollination	1	4
	Open-pollination	1	4
	Open-pollination	1	4
	Open-pollination	1	4
	Open-pollination	1	4
	Open-pollination	1	4
	Open-pollination	1	4
	Open-pollination	1	4
	Open-pollination	1	4
	Open-pollination	1	4
	Open-pollination	1	4
	Open-pollination	1	4
	Open-pollination	1	4
	Open-pollination	1	4
	Open-pollination	1	4
	Open-pollination	1	4
	Open-pollination	1	4
	Open-pollination	1	4
	Open-pollination	1	4
	Open-pollination	1	4
	Open-pollination	1	4
	Open-pollination	1	4
	Open-pollination	1	4
	Open-pollination	1	4
	Open-pollination	1	4
	Open-pollination	1	4
	Open-pollination	1	4
	Open-pollination	1	4
	Open-pollination	1	4
	Open-pollination	1	4
	Open-pollination	1	4
	Open-pollination	1	4
	Open-pollination	1	4
	Open-pollination	1	4
	Open-pollination	1	4
	Open-pollination	1	4
	Open-pollination	1	4
	Open-pollination	1	4
	Open-pollination	1	4
	Open-pollination	1	4
	Open-pollination	1	4
	Open-pollination	1	4
	Open-pollination	1	4
	Open-pollination	1	4
	Open-pollination	1	4
	Open-pollination	1	4
	Open-pollination	1	4
	Open-pollination	1	4
	Open-pollination	1	4
	Open-pollination	1	4
	Open-pollination	1	4
	Open-pollination	1	4
	Open-pollination	1	4
	Open-pollination	1	4
	Open-pollination	1	4
	Open-pollination	1	4
	Open-pollination	1	4
	Open-pollination	1	4
	Open-pollination	1	4
	Open-pollination	1	4
	Open-pollination	1	4
	Open-pollination	1	4
	Open-pollination	1	4
	Open-pollination	1	4
	Open-pollination	1	4
	Open-pollination	1	4
	Open-pollination	1	4
	Open-pollination	1	4
	Open-pollination	1	4
	Open-pollination	1	4
	Open-pollination	1	4
	Open-pollination	1	4
	Open-pollination	1	4
	Open-pollination	1	4
	Open-pollination	1	4
	Open-pollination	1	4
	Open-pollination	1	4
	Open-pollination	1	4
	Open-pollination	1	4
	Open-pollination	1	4
	Open-pollination	1	4
	Open-pollination	1	4
	Open-pollination	1	4
	Open-pollination	1	4
	Open-pollination	1	4
	Open-pollination	1	4
	Open-pollination	1	4
	Open-pollination	1	4
	Open-pollination	1	4
	Open-pollination	1	4
	Open-pollination	1	4
	Open-pollination	1	4
	Open-pollination	1	4
	Open-pollination	1	4
	Open-pollination	1	4
	Open-pollination	1	4
	Open-pollination	1	4
	Open-pollination	1	4
	Open-pollination	1	4
	Open-pollination	1	4
	Open-pollination	1	4
	Open-pollination	1	4
	Open-pollination	1	4
	Open-pollination	1	4
	Open-pollination	1	4
	Open-pollination	1	4
	Open-pollination	1	4
	Open-pollination	1	4
	Open-pollination	1	4
	Open-pollination	1	4
	Open-pollination	1	4
	Open-pollination	1	4
	Open-pollination	1	4
	Open-pollination	1	4
	Open-pollination	1	4
	Open-pollination	1	4
	Open-pollination	1	4
	Open-pollination	1	4
	Open-pollination	1	4
	Open-pollination	1	4
	Open-pollination	1	4
	Open-pollination	1	4
	Open-pollination	1	4
	Open-pollination	1	4
	Open-pollination	1	4
	Open-pollination	1	4
	Open-pollination	1	4
	Open-pollination	1	4
	Open-pollination	1	4
	Open-pollination	1	4
	Open-pollination	1	4
	Open-pollination	1	4
	Open-pollination	1	4
	Open-pollination	1	4
	Open-pollination	1	4
	Open-pollination	1	4
	Open-pollination	1	4
	Open-pollination	1	4
	Open-pollination	1	4
	Open-pollination	1	4
	Open-pollination	1	4
	Open-pollination	1	4
	Open-pollination	1	4
	Open-pollination	1	4
	Open-pollination	1	4
	Open-pollination	1	4
	Open-pollination	1	4
	Open-pollination	1	4
	Open-pollination	1	4
	Open-pollination	1	4
	Open-pollination	1	4
	Open-pollination	1	4
	Open-pollination	1	4
	Open-pollination	1	4
	Open-pollination	1	4
	Open-pollination	1	4
	Open-pollination	1	4
	Open-pollination	1	4
	Open-pollination	1	4
	Open-pollination	1	4
	Open-pollination	1	4
	Open-pollination	1	4
	Open-pollination	1	4
	Open-pollination	1	4
	Open-pollination	1	4
	Open-pollination	1	4
	Open-pollination	1	4
	Open-pollination	1	4
	Open-pollination	1	4
	Open-pollination	1	4
	Open-pollination	1	4
	Open-pollination	1	4
	Open-pollination	1	4
	Open-pollination	1	4
	Open-pollination	1	4
	Open-pollination	1	4
	Open-pollination	1	4
	Open-pollination	1	4
	Open-pollination	1	4
	Open-pollination	1	4
	Open-pollination	1	4
	Open-pollination	1	4
	Open-pollination	1	4
	Open-pollination	1	4
	Open-pollination	1	4
	Open-pollination	1	4
	Open-pollination	1	4
	Open-pollination	1	4
	Open-pollination	1	4
	Open-pollination	1	4
	Open-pollination	1	4
	Open-pollination	1	4
	Open-pollination	1	4
	Open-pollination	1	4
	Open-pollination	1	4
	Open-pollination	1	4
	Open-pollination	1	4
	Open-pollination	1	4
	Open-pollination	1	4
	Open-pollination	1	4
	Open-pollination	1	4
	Open-pollination	1	4
	Open-pollination	1	4
	Open-pollination	1	4
	Open-pollination	1	4
	Open-pollination	1	4
	Open-pollination	1	4
	Open-pollination	1	4
	Open-pollination	1	4
	Open-pollination	1	4
	Open-pollination	1	4
	Open-pollination	1	4
	Open-pollination	1	4
	Open-pollination	1	4
	Open-pollination	1	4
	Open-pollination	1	4
	Open-pollination	1	4
	Open-pollination	1	4
	Open-pollination	1	4
	Open-pollination	1	4
	Open-pollination	1	4
	Open-pollination	1	4
	Open-pollination	1	4
	Open-pollination	1	4
	Open-pollination	1	4
	Open-pollination	1	4
	Open-pollination	1	4
	Open-pollination	1	4
	Open-pollination	1	4
	Open-pollination	1	4
	Open-pollination	1	4
	Open-pollination	1	4
	Open-pollination	1	4
	Open-pollination	1	4
	Open-pollination	1	4
	Open-pollination	1	4
	Open-pollination	1	4
	Open-pollination	1	4
	Open-pollination	1	4
	Open-pollination	1	4
	Open-pollination	1	4
	Open-pollination	1	4
	Open-pollination	1	4
	Open-pollination	1	4
	Open-pollination	1	4
	Open-pollination	1	4
	Open-pollination	1	4
	Open-pollination	1	4
	Open-pollination	1	4
	Open-pollination	1	4
	Open-pollination	1	4
	Open-pollination	1	4
	Open-pollination	1	4
	Open-pollination	1	4
	Open-pollination	1	4
	Open-pollination	1	4
	Open-pollination	1	4
	Open-pollination	1	4
	Open-pollination	1	4
	Open-pollination	1	4
	Open-pollination	1	4
	Open-pollination	1	4
	Open-pollination	1	4
	Open-pollination	1	4
	Open-pollination	1	4
	Open-pollination	1	4
	Open-pollination	1	4
	Open-pollination	1	4
	Open-pollination	1	4
	Open-pollination	1	4
	Open-pollination	1	4
	Open-pollination	1	4
	Open-pollination	1	4
	Open-pollination	1	4
	Open-pollination	1	4
	Open-pollination	1	4
	Open-pollination	1	4
	Open-pollination	1	4
	Open-pollination	1	4
	Open-pollination	1	4
	Open-pollination	1	4
	Open-pollination	1	4
	Open-pollination	1	4
	Open-pollination	1	4
	Open-pollination	1	4
	Open-pollination	1	4
	Open-pollination	1	4
	Open-pollination	1	4
	Open-pollination	1	4
	Open-pollination	1	4
	Open-pollination	1	4
	Open-pollination	1	4
	Open-pollination	1	4
	Open-pollination	1	4
	Open-pollination	1	4
	Open-pollination	1	4
	Open-pollination	1	4
	Open-pollination	1	4
	Open-pollination	1	4
	Open-pollination	1	4
	Open-pollination	1	4
	Open-pollination	1	4
	Open-pollination	1	4
	Open-pollination	1	4
	Open-pollination	1	4
	Open-pollination	1	4
	Open-pollination	1	4
	Open-pollination	1	4

## Sheet: Anther (Stigma)-lower lip dista
	Male phase			Middle phase			Female phase
	Stigma-lower lip distance	Anther-lower lip distance		Stigma-lower lip distance	Anther-lower lip distance		Stigma-lower lip distance	Anther-lower lip distance
	3.85	2.58		2.91	3.04		2.15	3.96
	4.42	2.67		3.12	3.04		2.13	3.59
	3.43	2.31		3.29	3.07		2.13	3.38
	3.5	2.8		3.3	3.09		2.29	2.9
	4.2	2.74		3.32	3.12		2.1	3.44
	3.86	2.76		3.15	3.25		2.12	3.75
	3.83	2.26		3.16	3.25		2.2	3.75
	4.22	2.36		3.18	3.26		2.44	3.47
	3.36	2.42		3.18	3.28		2.3	3.83
	3.33	2.6		3.19	3.29		2.01	3.4
	3.84	2.6		3.34	3.3		2.23	3.18
	4.27	2.73		3.28	3.16		2.4	3.66
	4.32	2.61		3.27	3.17		2.29	3.55
	3.74	2.63		3.2	3.21		2.39	3.85
	4.29	2.48		3.23	3.22		2.34	3.73
	3.9	2.42		3.44	3.23		2.11	3.69
	3.73	2.35		3.45	3.25		2.23	3.77
	4.65	2.52		3.5	3.32		2.28	3.53
	4.29	2.67		3.16	3.35		2.09	3.22
	4.35	2.72		3.14	3.37		2.27	3.92
	3.42	2.73		3.14	3.16		2.15	4.04
	3.73	2.15		3.4	3.16		2.38	2.74
	3.69	2.75		3.42	3.16		2.23	4.02
	4.05	2.62		3.42	3.3		2.16	4.1
	4.1	2.66		3.44	3.32		2.05	3.41
	4.59	2.19		3.2	3.16		2.24	3.78
	4.01	2.51		3.2	3.13		2.33	3.46
	3.4	2.69		3.2	3.14		2.47	3.62
	3.35	2.47		3.42	3.37		2.3	3.87
	3.45	2.43		3.34	3.45		2.4	4.07

## Sheet: Pollen viability
		Floral phases	Pollen viability (%)
		Male phase	1
		Male phase	1
		Male phase	1
		Male phase	0.95
		Male phase	0.85
		Male phase	0.92
		Middle phase	0.77
		Middle phase	0.76
		Middle phase	0.74
		Middle phase	0.73
		Middle phase	0.72
		Middle phase	0.73
		Female phase	0.47
		Female phase	0.48
		Female phase	0.75
		Female phase	0.67
		Female phase	0.25
		Female phase	0.21
		Wilting phase	0.3
		Wilting phase	0.42
		Wilting phase	0.38
		Wilting phase	0.12
		Wilting phase	0.11
		Wilting phase	0.17

## Sheet: Stigma receptivity
			Number of stained stigmas	Number of the total checked stigmas	Stigma receptivity (%)
		Male phase	0	15	0
		Middle phase	10	15	0.666667
		Female phase	15	15	1
		Wilting phase	11	15	0.733333

## Sheet: Pollen removal 
		The remaining pollen grains of the different floral phases
		Flower number	Bud phase	Male phase	Middle phase	Female phase
		1	17580	4200	2710	810
		2	22990	7250	3170	1640
		3	12000	2250	1890	1770
		4	12360	5800	2550	1360
		5	17890	4410	1970	1390
		6	7000	8330	3050	790
		7	23430	12370	1880	1130
		8	17320	3340	1510	620
		9	19610	5410	4230	1100
		10	15990	5150	1540	1250
		11	18430	9820	1200	800
		12	6260	4320	5110	1300
		13	18410	7800	3060	1840
		14	18870	900	2750	720
		15	15440	6570	1000	1200
		16	18860	4010	3560	760
		17	18360	7490	1850	1870
		18	18990	2450	4670	1450
		19	13420	3980	1990	1740
		20	18670	11080	2360	440
		21	14770	2710	2540	660
		22	22900	3170	4790	1260
		23	16430	3990	1920	1250
		24	17710	5220	4560	500
		25	14040	5610	1330	2450
		26	18160	5000	1490	700
		27	19840	6210	2190	2380
		28	17760	3530	2310	520
		29	18720	6370	1710	1750
		30	15780	4350	1580	1120

## Sheet: Pollen deposition
			The pollen grains deposition on the stigma of emasculated flowers and intact flowers under open pollination.
				Male phase				Middle phase				Female phase				Wilting phase
			Flower number	Intact flowers	Emasculated flowers		Flower number	Intact flowers	Emasculated flowers		Flower number	Intact flowers	Emasculated flowers		Flower number	Intact flowers	Emasculated flowers
			1	0	4		1	11	4		1	5	2		1	6	36
			2	7	0		2	10	0		2	75	3		2	25	29
			3	0	0		3	13	15		3	16	22		3	31	100
			4	1	0		4	0	8		4	58	7		4	23	19
			5	1	0		5	17	11		5	69	51		5	23	18
			6	2	0		6	14	14		6	14	0		6	20	98
			7	0	4		7	9	17		7	0	58		7	11	16
			8	0	1		8	9	3		8	64	7		8	40	48
			9	0	8		9	50	2		9	58	20		9	20	15
			10	0	2		10	8	7		10	5	0		10	34	24
			11	6	0		11	17	6		11	7	14		11	24	46
			12	2	0		12	3	5		12	40	25		12	33	8
			13	1	0		13	7	19		13	80	17		13	3	53
			14	0	0		14	82	18		14	2	56		14	36	58
			15	0	2		15	0	24		15	73	5		15	38	11
			16	0	0		16	1	16		16	0	95		16	35	38
			17	0	0		17	2	40		17	0	16		17	20	5
			18	0	1		18	5	0		18	15	70		18	47	62
			19	0	3		19	28	0		19	4	52		19	7	24
			20	2	0		20	11	17		20	32	23		20	41	30
			21	0	11		21	11	33		21	16	110		21	78	32
			22	1	8		22	3	10		22	85	0		22	15	0
			23	1	5		23	1	6		23	0	38		23	28	62
			24	0	0		24	13	22		24	1	26		24	128	12
			25	0	0		25	6	0		25	11	1		25	16	18
			26	0	8		26	0	0		26	37	47		26	9	1
			27	0	9		27	10	16		27	57	1		27	31	22
			28	0	0		28	11	8		28	24	12		28	94	134
			29	3	0		29	13	10		29	18	0		29	34	8
			30	2	0		30	14	12		30	33	33		30	32	10
